# Supplementary material for: Keratin 76 Is Required for Tight Junction Function and Maintenance of the Skin Barrier
Source: PLoS Genet. 2014 Oct 23;10(10):e1004706. doi: 10.1371/journal.pgen.1004706 (PMC4207637; doi:10.1371/journal.pgen.1004706)
Supplement: Protocol S1 — This file details the primer sequences and amplification conditions employed to genotype the different Krt76 alleles employed during this study. (XLSX) [file pgen.1004706.s004.xlsx]

## Sheet: Sheet1
Krt76 genotyping primers
			EXPECTED PRODUCT SIZE				CYCLING
	Paper REF	sequence	wt	tm1a	tm1c	tm1d					RXN		Only generates small products
5'	F1(a)	agaaatctgcctcccgagtg	458	np	531	np	95-3'	94-20'',67-30'', 72-40''	94-20'',65-30'', 72-40''	94-20'',63-30'', 72-40''	template=1ul (~5um)
3'	R1(a)	atagcagctggtgtgtgctg					x 1	x2	x2	x35	dNTPs=0.4ul@10mm
5'	F2	tctcatgctggagttcttcg	np	602	np	np	as above				primers=0.4ul@10um (each)
3'	R1(a)	atagcagctggtgtgtgctg									thermopol (10x)=2ul
5'	F1(b)	CCGTCCATCCTCTGACTGTT	250	np	361	np	95-3'	94-20'',65-30'', 72-1'	94-20'',63-30'', 72-1'		NEB taq=0.08ul
3'	R1(b)*	TTGAGACTGCTGGTCCTCCT					x 1	x2	x35		H20 to 20ul
5'	F1 (a)	agaaatctgcctcccgagtg	1176	np	1333	428	95-3'	94-20'',67-30'', 72-40''	94-20'',65-30'', 72-40''	94-20'',63-30'', 72-40''
3'	R2	CCCAAACCCACTGCTTAAAA					x 1	x2	x2	x35
5'	F1 (b)	CCGTCCATCCTCTGACTGTT	1054	np	1211	306	95-3'	94-20'',65-30'', 72-1'	94-20'',63-30'', 72-1'
3'	R2	CCCAAACCCACTGCTTAAAA					x 1	x2	x35
	* = cannot be substituted with R1(a)			np= no product
cK14-creER (multiplex) pcr			SIZE
5'		CTAGGCCACAGAATTGAAAGATCT	TRANSGENE: 440
3'		GTAGGTGGAAATTCTAGCATCATCC					95-2'	94-20'',65-30'', 72-45''	94-20'',63-30'', 72-45''
5'		ATACCGGAGATCATGCAAGC	Internal Control (IL2): 324				x 1	x2	x35
3'		AGGTGGACCTGATCATGGAG
CMV cre (GLOBAL)											RXN for CMV Cre
			SIZE								template=1ul
5'		GCGGTCTGGCAGTAAAAACTATC	TRANSGENE: 100								dNTPs=0.4ul@10mm
3'		GTGAAACAGCATTGCTGTCACTT					98-30''	98-5'',52-5'', 72-10''			primers=0.5ul@10um (each)
5'		CTAGGCCACAGAATTGAAAGATCT	Internal control: 300				x1	x36			Phire Buffer (5x)=4ul
3'		GTAGGTGGAAATTCTAGCATCATCC									Phire hot start pol=0.4ul
											H20 to 20ul
